# Supplementary material for: Content validity assessment and modification of the FACE-Q craniofacial module for retinoblastoma survivors
Source: PLoS One. 2026 Mar 26;21(3):e0339657. doi: 10.1371/journal.pone.0339657 (PMC13020849; doi:10.1371/journal.pone.0339657)
Supplement: S2 Table — (XLSX) [file pone.0339657.s002.xlsx]

## Sheet: Sheet1
S2 Table: Results from Intake Survey
	Rounds 1 and 2				Development of Prosthetic Scale
	Survivors (N=14)a		Parents (N=15)b		Patients (N=10)c		Parents (N=6)
	N	%	N	%	N	%	N	%
Age	(Mean: 20.3; Median: 20)		(Mean: 40; Median: 40)		(Mean: 32.9; Median: 27)		(Mean: 39; Median: 39)
8—10	0	0	0	0	0	0	0	0
11—13	2	14	0	0	0	0	0	0
14—17	2	14	0	0	1	10	0	0
18—29	6	43	0	0	3	30	0	0
30—39	0	0	7	47	2	20	4	67
40+	0	0	7	47	1	10	2	33
Unclear	4	29	1	7	3	30	0	0
Condition
Retinoblastoma	14	100	15	100	4	40	6	100
Eye Trauma/Accident	0	0	0	0	3	30	0	0
Unclear	0	0	0	0	3	30	0	0
Treatment at SickKids
Yes	10	71	13	87	4	40	5	83
No	0	0	1	7	3	30	1	17
Unclear	4	29	1	7	3	30	0	0
Sex at Birth
Female	6	43	8	53	4	40	4	67
Male	3	21	6	40	3	30	2	33
Prefer not to Answer	1	7	0	0	0	0	0	0
Unclear	4	29	1	7	3	30	0	0
Gender
Female	7	50	8	53	3	30	4	67
Male	3	21	6	40	3	30	2	33
Non-binary	0	0	0	0	1	10	0	0
Unclear	4	29	1	7	3	30	0	0
Language Most Often Spoken at Home
English	10	71	10	67	6	60	6	100
English and Scots	0	0	1	7	0	0	0	0
English and Spanish	0	0	0	0	1	10	0	0
Gujarati	0	0	1	7	0	0	0	0
Portuguese	0	0	1	7	0	0	0	0
Urdu	0	0	1	7	0	0	0	0
Unclear	4	29	1	7	3	30	0	0
Population Group
Caribbean-West Indian	0	0	1	7	0	0	0	0
Chinese	0	0	0	0	1	10	0	0
Filipino	1	7	0	0	0	0	0	0
White	8	57	8	53	4	40	4	67
Latin American	0	0	1	7	1	10	0	0
South Asian	1	7	2	13	1	10	1	17
Southeast Asian	0	0	1	7	0	0	0	0
West Asian	0	0	1	7	0	0	1	17
Prefer not to Answer	0	0	0	0	0	0	0	0
Unclear	4	29	1	7	0	0	0	0
Religion
Christian	6	43	7	47	5	50	3	50
Hindu	0	0	2	13	0	0	0	0
Jewish	0	0	1	7	0	0	0	0
Muslim	0	0	2	13	0	0	1	17
Not Religious	2	14	1	7	0	0	1	17
Pagan	1	7	0	0	0	0	0	0
Sikh	0	0	0	0	1	10	0	0
Prefer not to Answer	1	7	1	7	1	10	1	17
Unclear	4	29	1	7	3	30	0	0
Geographic Location
Rural Area	1	7	1	7	1	10	0	0
Small Population Centre	1	7	2	13	1	10	0	0
Medium Population Centre	1	7	3	20	0	0	1	17
Large Urban Population Centre	7	50	8	53	5	50	5	83
Unclear	4	29	1	7	3	30	0	0
Education
Grade 8 or equivalent or lower	2	14	0	0	0	0	0	0
Some secondary education (high school)	2	14	0	0	1	10	0	0
Some post-secondary education	2	14	0	0	1	10	0	0
Post-secondary certificate or diploma	0	0	3	20	0	0	2	33
Bachelor's degree	1	7	5	33	1	10	3	50
University certificate, diploma, or degree above Bachelor’s degree	3	21	6	40	4	40	1	17
Unclear	4	29	1	7	3	30	0	0
Employment Status
Student	5	36	0	0	2	20	0	0
Employed	2	14	14	93	4	40	5	83
Unemployed and looking for work, and Student	1	7	0	0	0	0	0	0
Unemployed and looking for work	1	7	0	0	1	10	0	0
Homemaker	0	0	0	0	0	0	1	17
Retired	0	0	0	0	0	0	0	0
Prefer not to answer	1	7	0	0	0	0	0	0
Unclear	4	29	1	7	3	30	0	0
Marital Status
Single (never legally married or marriage never legally annulled)	9	64	0	0	6	60	0	0
Living Common Law	0	0	0	0	1	10	0	0
Married	0	0	13	87	0	0	5	83
Separated (but still legally married)	0	0	1	7	0	0	1	17
Prefer not to answer	1	7	0	0	0	0	0	0
Unclear	4	29	1	7	3	30	0	0
Household Income
Under $5000	1	7	0	0	1	10	0	0
$10,000-$14,999	0	0	0	0	0	0	1	17
$30,000-$39,000	0	0	0	0	0	0	0	0
$40,000 - $49,999 CAD	1	7	0	0	0	0	0	0
$50,000 - $59,999 CAD	1	7	1	7	0	0	0	0
$60,000 - $79,999 CAD	2	14	1	7	1	10	0	0
$80,000 - $99,999 CAD	1	7	0	0	1	10	0	0
$100,000 - $149,999 CAD	0	0	2	13	1	10	0	0
$150,000 CAD and over	1	7	7	47	2	20	4	67
Prefer not to answer	3	21	3	20	1	10	1	17
Unclear	4	29	1	7	3	30	0	0
Number of Children
0	10	71	0	0	7	70	0	0
1	0	0	2	13	0	0	2	33
2	0	0	9	60	0	0	2	33
3+	0	0	3	20	0	0	2	33
Unclear	4	29	1	7	3	30	0	0
Perceived Severity
Severe	4	29	5	33	5	50	3	50
Moderate	4	29	8	53	2	20	3	50
Mild	2	14	1	7	0	0	0	0
Unclear	4	29	1	7	0	0	0	0
Reported Laterality
Bilateral	5	36	9	60	3	30	2	33
Unilateral	5	36	5	33	4	40	4	67
Unclear	4	29	1	7	3	30	0	0
Date of Diagnosis (Prior to Time of Study)
0-3 years ago	1	7	8	53	0	0	3	50
4-6 years ago	0	0	5	33	0	0	3	50
7-9 years ago	0	0	0	0	0	0	0	0
10-14 years ago	4	29	0	0	1	10	0	0
15-19 years ago	1	7	0	0	1	10	0	0
20+ years ago	4	29	0	0	5	50	0	0
Unclear	4	29	2	13	3	30	0	0
Time Since Last Treatment - Right Eye (Prior to Time of Study)
0-3 years ago	1	7	8	53	0	0	2	33
4-6 years ago	1	7	3	20	0	0	2	33
10-14 years ago	2	14	0	0	1	10	0	0
15-19 years ago	0	0	0	0	1	10	0	0
20+ years ago	2	14	0	0	0	0	0	0
Not Applicable	2	14	2	13	1	10	2	33
Unclear	6	43	2	13	3	30	0	0
Time Since Last Treatment - Left Eye (Prior to Time of Study)
0-3 years ago	0	0	8	53	1	10	4	67
4-6 years ago	0	0	3	20	0	0	2	33
10-14 years ago	4	29	0	0	1	10	0	0
15-19 years ago	0	0	0	0	1	10	0	0
20+ years ago	1	7	0	0	0	0	0	0
Not Applicable	3	21	2	13	0	0	1	17
Unclear	6	43	2	13	2	20	0	0
Time Since Last Treatment - Non-Retinoblastoma (Prior to Time of Study)
0-3 years ago	0	0	0	0	2	20	0	0
4-6 years ago	0	0	0	0	0	0	0	0
7-9 years ago	0	0	0	0	1	10	0	0
Unclear	0	0	0	0	1	10	0	0
Treatment History
Chemotherapy (Systemic or Local)	4	29	11	73	2	20	4	67
Enucleation	3	21	8	53	1	10	6	100
Focal Therapy (laser, cryo)	5	36	8	53	1	10	1	17
Radiotherapy	0	0	1	7	1	10	0	0
Surgery	1	7	2	13	3	30	0	0
Evisceration	0	0	0	0	2	20	0	0
Unclear response	5	36	1	7	5	50	0	0
a1 incomplete demographic surveys, 3 completed from caregiver perspective.
b1 incomplete demographic survey.
c2 completed from caregiver perspective, 1 survey completed incorrectly.
