# Supplementary material for: Content validity assessment and modification of the FACE-Q craniofacial module for retinoblastoma survivors
Source: PLoS One. 2026 Mar 26;21(3):e0339657. doi: 10.1371/journal.pone.0339657 (PMC13020849; doi:10.1371/journal.pone.0339657)
Supplement: S3 Table — (XLSX) [file pone.0339657.s003.xlsx]

## Sheet: Sheet1
S3 Table: Quantitative Summary of Modifications Applied to FACE-Q Scales and Checklists
	Title of Scale	Modifications					Total Modifications (n=18)	# of Items in Original FACE-Q	# of Items in Pilot FACE-Q: Ophthalmology
		Revision (n=11)				Addition (n=25)
		Comprehension	Inclusiveness	Universality	Consistency
HRQoL	Appearance Distress	1	1	1	0	2	5	8	10
	Psychological	0	0	0	0	0	0	10	10
	Function
	School Function	1	1	0	0	0	2	10	10
	Social Function	1	1	1	0	4	7	10	14
Eye-Related	Appearance	1	0	0	1	2	4	9	11
	of the Eyes
	Appearance	N/A	N/A	N/A	N/A	17	N/A	N/A	17
	of the Eyes
	(Prosthetic)
	Total Number of Items							61	72
	Title of Checklist	Modifications					Total Modifications (n=13)	# of Items in Original FACE-Q	# of Items in Pilot FACE-Q: Ophthalmology
		Revision			Addition (n=3)	Removal (n=3)
	Eye Functiona	Division into Sub-checklist: Eye Function (Right)			2	2	5	7	7
		Division into Sub-checklist: Eye Function (Left)							7
	Eye Adverse Effectsb	Division into Sub-checklist: Eye Adverse Effects (Living Eye Right)			0	0	1	7	7
		Division into Sub-checklist: Eye Adverse Effects (Living Eye Left)			0	0	1		7
		Division into Sub-checklist: Eye Adverse Effects (Prosthetic Eye Right)			1	1	3		7
		Division into Sub-checklist: Eye Adverse Effects (Prosthetic Eye Left)					3		7
	Total Number of Items							14	42
a Respondents are to complete both sub-checklists. b Respondents are to complete two of the sub-checklists that apply to them/their child.
