# Supplementary material for: Content validity assessment and modification of the FACE-Q craniofacial module for retinoblastoma survivors
Source: PLoS One. 2026 Mar 26;21(3):e0339657. doi: 10.1371/journal.pone.0339657 (PMC13020849; doi:10.1371/journal.pone.0339657)
Supplement: S4 Table — (XLSX) [file pone.0339657.s004.xlsx]

## Sheet: Sheet1
S4 Table: New Concepts Elicited
			# of Participants who Suggested Concept
New Concepts Included (n=28)	Corresponding New Item	Title of FACE-Q Scale or Checklist to which Concept was Introduced	Patients		Parents		Prosthetic
			Round 1	Round 2	Round 1	Round 2	Patients	Parents
Avoidance of looking at oneself in photos	I avoid looking at myself in photos.	Appearance Distress	3	0	3	0	0	0
Avoidance of looking at oneself in videos	I avoid looking at myself in videos.	Appearance Distress	1	0	2	0	0	0
Having fun with family	I have fun with family.	Social Function	0	0	1	0	0	0
Feeling confident with people one doesn't know	I feel confident when I am with new people.	Social Function	0	0	1	0	0	0
Feeling confident with people one knows	I feel confident when I am with people I know.	Social Function	0	0	2	0	0	0
Feeling when asked about eye	It’s okay if people ask me questions about my eyes.	Social Function	0	0	0	0	0	0
Liking appearance of eye in videos	How much do you like how your eyes look in videos?	Appearance of the Eyes	0	0	0	0	0	0
Liking appearance of eye in the mirror	How much do you like how your eyes look in the mirror?	Appearance of the Eyes	4	0	2	0	0	0
Eye looking in the right direction	My eye doesn’t look in the direction I want it to.	Eye Function	3	0	2	0	0	0
Tracking of the eyes	My eye doesn’t move the way I want it to.	Eye Function	3	0	7	1	0	0
Discharge from prosthetic eye	My eye has discharge.	Eye Adverse Effects – Prosthetic Eye Right/Left	0	0	2	0	0	0
Satisfaction with prosthetic eye	I am happy with how my eye looks.	Appearance of the Eyes - Prosthetic	0	0	1	0	2	0
Fit of prosthetic eye	I am happy with the fit of my eye.	Appearance of the Eyes - Prosthetic	2	0	1	1	0	0
Comfort of prosthetic eye	I am happy with the comfort of my eye.	Appearance of the Eyes - Prosthetic	0	0	0	0	0	0
Colour of prosthetic eye	I am happy with the colour of my eye.	Appearance of the Eyes - Prosthetic	1	2	2	1	1	0
Polished prosthetic eye	I am happy with the brightness of my eye (not dull).	Appearance of the Eyes - Prosthetic	0	0	0	0	4	0
Prosthetic eye matching with living eye	I am happy with how my eye matches my living eye.	Appearance of the Eyes - Prosthetic	0	0	1	1	0	0
Size of prosthetic eye	I am happy with the size of my eye.	Appearance of the Eyes - Prosthetic	0	0	0	1	0	0
Shape of prosthetic eye	I am happy with the shape of my eye (like round, droopy).	Appearance of the Eyes - Prosthetic	0	0	0	0	1	0
Openness of eyelid of prosthetic eye	I am happy with how open my eyelid looks.	Appearance of the Eyes - Prosthetic	2	0	0	0	0	0
Openness of eyelid of prosthetic eye in comparison to openness of eyelid of living eye	I am happy with how even my eyelid looks compared to the eyelid of my living eye (both are open the same amount).	Appearance of the Eyes - Prosthetic	0	0	0	0	0	0
Movement of prosthetic eye compared to living eye	I am happy with how my eye moves compared to my living eye.	Appearance of the Eyes - Prosthetic	3	1	7	1	1	0
Discharge in eye	I am happy with how clean my eye looks (no discharge).	Appearance of the Eyes - Prosthetic	3	0	2	0	0	0
Discharge on eyelid	I am happy with how clean my eyelid looks (no discharge).	Appearance of the Eyes - Prosthetic	0	0	0	0	0	0
Discharge on eyelashes	I am happy with how clean my eyelashes look (no discharge).	Appearance of the Eyes - Prosthetic	0	0	0	0	0	0
Liking appearance of prosthetic eye in photos	I am happy with how my eye looks in photos.	Appearance of the Eyes - Prosthetic	0	0	0	0	1	0
Liking appearance of prosthetic eye in videos	I am happy with how my eye looks in videos.	Appearance of the Eyes - Prosthetic	0	0	0	0	0	0
Liking appearance of prosthetic eye in the mirror	I am happy with how my eye looks in the mirror.	Appearance of the Eyes – Prosthetic	0	0	0	0	3	0
New Concepts Excluded (n=61)	Reason for Exclusion	Applicable PROM Domain	Round 1	Round 2	Round 1	Round 2	Prosthetic Patients	Prosthetic Parents
Increased infections and irritation	This concept is not appearance-related	Adverse Effects	1	0	2	0	0	0
Procedure affecting more than just eye	Want to focus on apperance of the eyes only	Adverse Effects	1	0	0	0	0	0
Increased sensitivity in eye	This concept is not appearance-related	Adverse Effects	0	1	0	0	0	0
How patient feels about wearing glasses	Only applicable to individuals who wear glasses	Appearance	0	0	2	0	0	0
Can friends tell that one is wearing a prosthetic eye?	Only applicable to individuals with a prosthetic eye	Appearance Distress	0	0	1	0	0	0
Difficulty putting prosthetic eye in and out	This concept is not appearance-related	Eye Function	0	0	1	0	0	0
Challenges with make-up with prosthetic eye	Only applicable to individuals who wear makeup	Eye Function	2	0	0	0	3	0
Need for psychological support	This concept is not appearance-related	Psychological Function	0	0	0	0	1	0
Feeling sad, lonely, anxious	This concept is not appearance-related	Psychological Function	1	0	0	0	0	0
How patient feels when parents talk about their eye condition with others	This concept is not appearance-related	Psychological Function	0	0	1	0	0	0
How patient feels about how others perceive them	FACE-Q focuses on self-perception and one's own feelings	Psychological Function	0	0	1	0	0	0
How patient feels when they see others who don’t have the same issues	This concept is not appearance-related	Psychological Function	0	0	1	0	0	0
General emotions and feelings in relation to retinoblastoma	This concept is not appearance-related	Psychological Function	0	0	0	1	0	0
Having angry outbursts	This concept is not appearance-related	Psychological Function	0	0	0	1	0	0
Preferring to be alone	This concept is not appearance-related	Psychological Function	0	0	0	1	0	0
Feeling less than others in school due to glasses/goggles	Only applicable to individuals who wear glasses	Psychological Function	0	0	0	1	0	0
Mental health at school	This concept is not appearance-related	Psychological/School Function	1	0	0	0	0	0
Feeling kept by their eye condition	This concept is not appearance-related	Psychological/Social Function	0	0	1	0	0	0
Impact on family	This concept is not appearance-related	Psychological/Social Function	0	0	2	0	0	0
Comfort with making eye contact with others due to prosthetic eye	Only applicable to individuals with a prosthetic eye	Psychosocial - Prosthetic	0	0	0	0	1	0
Worried about prosthetic eye coming out	This concept is not appearance-related; Only applicable to individuals with a prosthetic eye	Psychosocial - Prosthetic	0	0	1	0	0	0
Worried about losing prosthetic eye	This concept is not appearance-related; Only applicable to individuals with a prosthetic eye	Psychosocial - Prosthetic	0	0	1	0	0	0
How patient feels about visiting the ocularist	This concept is not appearance-related; Only applicable to individuals with a prosthetic eye	Psychosocial - Prosthetic	0	0	1	0	0	0
Scared of looking in the mirror when prosthetic eye is out	Deemed to be a triggering question by patient participants	Psychosocial - Prosthetic	0	0	1	0	0	0
Anxiety levels around touching/cleaning the prosthetic eye	This concept is not appearance-related; Only applicable to individuals with a prosthetic eye	Psychosocial - Prosthetic	0	0	1	0	0	0
Showing prosthetic eye to others	This concept is not appearance-related; Only applicable to individuals with a prosthetic eye	Psychosocial - Prosthetic	0	0	1	0	0	0
Emotional attachment to prosthetic eye	This concept is not appearance-related; Only applicable to individuals with a prosthetic eye	Psychosocial - Prosthetic	0	0	1	0	0	0
How is prosthetic perceived by others?	FACE-Q focuses on self-perception and one's own feelings; Only applicable to individuals with a prosthetic eye	Psychosocial - Prosthetic	0	0	0	0	1	0
Feeling when others point out discharge in prosthetic eye	Only applicable to individuals with a prosthetic eye	Psychosocial - Prosthetic	0	0	0	0	4	0
Being nervous/anxious around crowds or with public speaking	This concept is not appearance-related	Psychosocial Function	1	0	0	0	0	0
Accommodations and support at school/work	This concept is not appearance-related	Quality of Life	3	0	4	0	0	0
Accessibility at school/work	This concept is not appearance-related	Quality of Life	1	0	1	0	0	0
Opportunities for career progression	This concept is not appearance-related	Quality of Life	1	0	0	0	0	0
Not participating in activities due to increased risk of infection	This concept is not appearance-related	Quality of Life	0	0	1	0	0	0
Extra protection of eyes	This concept is not appearance-related	Quality of Life	0	0	1	0	0	0
Affecting sports	This concept is not appearance-related	Quality of Life	0	0	1	0	0	0
Frequency of going to ocularist	This concept is not appearance-related	Quality of Life - Prosthetic	0	0	1	0	0	0
Being caught up/handing things in on time at school	This concept is not appearance-related	School Function	1	0		0	0	0
Issues with virtual school	This concept is not appearance-related	School Function	0	0	1	0	0	0
Support from siblings at school	This concept is not appearance-related	School Function	0	0	1	0	0	0
Romantic partners and relationships	Only applicable to individuals looking for relationships	Social Function	3	1	0	0	0	0
How child feels about their eyes in comparison to others	FACE-Q focuses on self-perception and one's own feelings	Appearance Distress	0	0	1	0	0	0
Maintaining friendships	This concept is not appearance-related	Social Function	0	0	1	0	0	0
Does patient feel like they have a lot of friends	This concept is not appearance-related	Social Function	0	0	1	0	0	0
Frequency of playdates	This concept is not appearance-related	Social Function	0	0	1	0	0	0
Sensitivity to light	This concept is not appearance-related	Symptom	0	0	0	3	0	0
Blinking too much	This concept is not appearance-related	Symptom	1	0	0	0	0	0
Effect of illness on eye	This concept is not appearance-related	Symptom	1	0	0	0	0	0
Shaking of eyes	This concept is not appearance-related	Symptom	0	0	1	0	0	0
Swollen eyes shut during treatment	Swollen eyes are expected as a result of treatment	Symptom	0	0	1	0	0	0
Effects of allergies and being sick	This concept is not appearance-related	Symptom	2	0	0	1	5	1
Eye drops	This concept is not appearance-related	Treatment	0	0	0	1	0	0
Having enough support to learn about retinoblastoma	This concept is not appearance-related	Support	0	0	1	0	0	0
Depth cues	This concept is not appearance-related	Vision	3	0	2	0	0	0
Peripheral vision	This concept is not appearance-related	Vision	3	0	2	0	0	0
Vision	This concept is not appearance-related	Vision	0	0	1	0	0	0
Difficulty seeing in the dark	This concept is not appearance-related	Vision	0	0	1	0	0	0
Day-to-day struggles due to visual impairment	This concept is not appearance-related	Vision-Related Quality of Life	1	0	1	0	0	0
Moving around spatially in social settings with visual impairment	This concept is not appearance-related	Physical Functioning	0	1	0	0	0	0
Mental health due to visual impairment	This concept is not appearance-related	Vision-Related Quality of Life	0	0	1	0	0	0
Difficulty in school due to eye condition	This concept is not appearance-related	Vision-Related Quality of Life	0	0	1	0	0	0
